# Supplementary material for: Compilation of morphological and molecular data, a necessity for taxonomy: The case of Hormogaster abbatissae sp. n. (Annelida, Clitellata, Hormogastridae)
Source: Zookeys. 2012 Nov 15;(242):1–16. doi: 10.3897/zookeys.242.3996 (PMC3560842; doi:10.3897/zookeys.242.3996)
Supplement: XML Treatment for Hormogaster abbatissae [file zookeys.242.3996-treatment1.xml]

<!DOCTYPE tp:taxon-treatment
  PUBLIC "-//TaxonX//DTD Taxonomic Treatment Publishing DTD v0 20100105//EN" "tax-treatment-NSO.dtd">
<tp:taxon-treatment xmlns:tp="http://www.plazi.org/taxpub"><tp:treatment-meta><mixed-citation publication-type="journal"><person-group><name><surname>Novo</surname><given-names>Marta</given-names></name><name><surname>Fernández</surname><given-names>Rosa</given-names></name><name><surname>Marchán</surname><given-names>Daniel Fernández</given-names></name><name><surname>Mónica Gutiérrez</surname><given-names/></name><name><surname>Cosín</surname><given-names>Darío J. Díaz</given-names></name></person-group><article-title>Compilation of morphological and molecular data, a necessity for taxonomy: The case of 
                    <italic>Hormogaster abbatissae</italic> sp. n. (Annelida, Clitellata, Hormogastridae)
                </article-title><source>Zookeys</source><day>15</day><month>11</month><year>2012</year><volume>2012</volume><issue>242</issue><fpage>1</fpage><lpage>16</lpage><pub-id pub-id-type="doi">10.3897/zookeys.242.3996</pub-id></mixed-citation></tp:treatment-meta><tp:nomenclature><tp:taxon-name>
                            <tp:taxon-name-part taxon-name-part-type="genus">Hormogaster</tp:taxon-name-part>
                            <tp:taxon-name-part taxon-name-part-type="species">abbatissae</tp:taxon-name-part>
                        <object-id xmlns:xlink="http://www.w3.org/1999/xlink" xlink:type="simple">urn:lsid:zoobank.org:act:6A388AC5-A2E4-4A32-9BA4-F0F1C5684EBE</object-id>
								<object-id xmlns:xlink="http://www.w3.org/1999/xlink" xlink:type="simple">http://species-id.net/wiki/Hormogaster_abbatissae</object-id>
								</tp:taxon-name><tp:taxon-authority>Novo &amp; Díaz Cosín</tp:taxon-authority><tp:taxon-status xmlns:xlink="http://www.w3.org/1999/xlink" xlink:type="simple">sp. n.</tp:taxon-status><tp:nomenclature-citation-list><tp:nomenclature-citation><tp:taxon-name>Hormogaster abbatissae</tp:taxon-name><comment> Novo, 2010: 249 (eprints.ucm.es/12304/1/T32615.pdf) and Novo and Díaz Cosín, in press: <!--PageBreak-->(<ext-link xmlns:xlink="http://www.w3.org/1999/xlink" ext-link-type="uri" xlink:href="http://www.ucm.es/info/zoo/invertebrados/PDF/Novo%20et%20al%20%28en%20prensa%29%20When%20morphology%20and%20molecules%20clash.pdf" xlink:type="simple">http://www.ucm.es/info/zoo/invertebrados/PDF/Novo%20et%20al%20%28en%20prensa%29%20When%20morphology%20and%20molecules%20clash.pdf</ext-link>) – nomina nuda superceded by current publication.</comment></tp:nomenclature-citation></tp:nomenclature-citation-list></tp:nomenclature><tp:treatment-sec sec-type="Material examined"><title>Material examined.</title><p><italic>Holotype</italic>. Adult (Catalog # SAN11 DZAF, UCM), <named-content xmlns:xlink="http://www.w3.org/1999/xlink" content-type="dwc:verbatimCoordinates" xlink:type="simple">42°13'30.0"N, 2°14'57.5"E</named-content>, from a small patch of forest near the Ter river, road C26, Km 210, between Ripoll and Sant Joan de les Abadesses, Girona (Spain), leg. M. Novo, D. Díaz Cosín, R. Fernández, December 2006.</p><p><italic>Paratypes</italic>. 21 specimens (Catalog # SAN1-10, 12-22 DZAF, UCM), same collecting data as holotype.</p><p><italic>Other material examined</italic>. 16 <italic><tp:taxon-name>Hormogaster</tp:taxon-name></italic> species and several subspecies included in the study by <xref ref-type="bibr" rid="B38">Novo et al. (2011)</xref>.</p></tp:treatment-sec><tp:treatment-sec sec-type="Morphological description"><title>Morphological description.</title><p><italic>External morphology</italic> (<xref ref-type="fig" rid="F1">Figure 1</xref>). Length of the mature specimens: 103-130 mm. Maximum diameter (pre-clitellar, clitellar, post-clitellar): 8, 11, 9 mm. Number of segments: 239-270. Weight (fixed specimens): 3.45-4.98 g.</p><p>Colour: Anterior pink in live animals, with darker clitellum and grey-bluish posterior (Supplementary Figure S.1B). Specimens are grey-bluish when preserved in ethanol, with beige clitellum (Supplementary Figure S.1D).</p><p>Prostomium proepilobic 1/3. Segments 1 and 2 showing longitudinal lines. Chaetae closely paired, quite lateral, visible along the body as two faint blue lines; intersetal ratio at segment 50, <italic>aa</italic>: 50, <italic>ab</italic>: 1.5, <italic>bc</italic>: 9, <italic>cd</italic>: 1, <italic>dd</italic>: 52. Nephridial pores in a row, between chaetae <italic>b</italic> and <italic>c</italic>. Spermathecal pores at intersegments 8/9, 9/10 and 10/11, at the level of chaetae <italic>cd</italic>.</p><p>Male pores opening near the 15/16 as elongated fissures at the level of <italic>ab</italic>, showing heart-shaped porophores of variable developmental degree that can cover practically all width of the segment 15 and ½ of 16 in mature specimens. Female pores in 14 more or less at the same level as the male ones.</p><p>Clitellum saddle-shaped extending over 14,15–27. Tubercula pubertatis in (20) 21,22–26,27 appearing frequently as a continuous line in 21–27. Papillae with variable position, frequently situated at <italic>ab</italic> chaetae in segment 27, although more variable in other segments within the pre-clitellar and clitellar area.</p><p><italic>Internal anatomy</italic>. Funnel-shaped and strongly thickened septa in 7/8, 8/9 and 9/10, also in 6/7 and 10/11, less thickened though. Last pair of hearts in 11. Three globular strongly muscular gizzards in 6, 7 and 8 of shining appearance. Not apparent Morren’s glands, although in transverse sections of the oesophagus at segments 10 to 14 some thickened blood vessels can be detected, but never the lamellae typically showed by this glands.</p><p>Lack of well-differentiated posterior gizzard, although the esophagus is a bit dilated at 15–16, but its wall is not especially muscular and its lumen does not exhibit a reinforcement similar to that in the anterior gizzards. In segments 17–25, 26, the gut<!--PageBreak--> shows folds in the wall of every segment, forming what has been called a stomach in some earthworms. Typhlosole begins in 20, 21 and presents 15 lamellae, being the two lateral ones very small that therefore could be unnoticed. Number of lamellae gradually decreases, showing three from segment 80 to 140–150, and one until 160–170 where the typhlosole ends. Therefore the last 70 to 100 segments lack the typhlosole.</p><p>Fraying testes and iridescent seminal funnels in 10 and 11. Two pairs of granular appearing seminal vesicles in 11 and 12 frequently showing black bodies. Ovaries and female funnels in 13; big ovarian receptacles in 14.</p><p>Three pairs of spermathecae in segments 8, 9 and 10 included into septa 8/9, 9/10 and 10/11 the ones in 8 being the smallest. Spermathecae with the appearance of flattened sacks, dish or flying saucer showing irregular borders inside the body wall under some of the muscular fascicles. They can be divided internally into interconnected lobes that in fact do not represent independent spermathecae but simple multicameral spermathecae that open to the exterior by a unique pore.</p><p>Anterior nephridial bladders V-shaped with widely open branches, being one of them shorter. They flatten towards the posterior section of the body, until the extent of showing appearance of an elongated sausage.</p><p>In some of the specimens, the sexual chaetae in 11 and 12 present well developed follicles that go into the body as a projection where various chaetae simultaneously appear.</p></tp:treatment-sec><tp:treatment-sec sec-type="Distribution"><title>Distribution.</title><p>Known only from its type locality.</p></tp:treatment-sec><tp:treatment-sec sec-type="Habitat"><title>Habitat.</title><p>Specimens were collected in a small forest patch dominated by <italic><tp:taxon-name>Populus alba</tp:taxon-name></italic>, <italic><tp:taxon-name>Acer pseudoplatanus</tp:taxon-name></italic> and <italic><tp:taxon-name>Rosa canina</tp:taxon-name></italic>, which develops in a slope at the edge of a meadow. The soil was covered with abundant leaf litter (Supplementary Figure S1. A), and it is characterized by 13.57% of coarse sand, 9.62% fine sand, 6.27% coarse silt, 32.37% fine silt, and 38.18% clay, constituting a clay loam soil, carbon (C): 4.48%, nitrogen (N): 1.32%, C/N: 3.39, pH: 7.09.</p><fig id="F1" position="float" orientation="portrait"><label>Figure 1.</label><caption><p>External morphology of <italic><tp:taxon-name>Hormogaster abbatissae</tp:taxon-name></italic>. An illustration of nephridial bladders in segments 14 and 50 is shown in the upper right corner.</p></caption><graphic xmlns:xlink="http://www.w3.org/1999/xlink" xlink:href="ZooKeys-242-001-g001.jpg" position="float" orientation="portrait" xlink:type="simple"/></fig></tp:treatment-sec><tp:treatment-sec sec-type="Etymology"><title>Etymology.</title><p>The specific epithet derives from <italic>abbatissa</italic>, Latin for abbess, as the species is dedicated to the abbess Emma, the first Abbess head of the Monastery of Sant Joan de les Abadesses, founded in 885 AC by her father, the Count of Barcelona, Guifré el Pilós. The Monastery was run by nuns until the year 1,017 when the female community was expelled, presumably for disorderly conduct, and replaced by monks.</p></tp:treatment-sec><tp:treatment-sec sec-type="Molecular characters"><title>Molecular characters.</title><p>Sequences from COI (8 individuals), 16S-tRNA (8 ind.), histone H3 (4 ind.), histone H4 (4 ind.), 28S rRNA (2 ind.) and 18S rRNA (1 ind.) were analysed with additional hormogastrid species. Phylogenetic analyses of the molecular data shows robust support for the monophyly of <italic><tp:taxon-name>Hormogaster abbatissae</tp:taxon-name></italic> sp. n., which is the sister species of <italic><tp:taxon-name>Hormogaster sylvestris</tp:taxon-name></italic> Qiu &amp; Bouché, 1998 (<xref ref-type="fig" rid="F2">Figure 2</xref>), described in the nearby locality of Montmajor (Barcelona, Spain). This clade forms the sister group to almost all other <italic><tp:taxon-name>Hormogaster</tp:taxon-name></italic> species from the NE Iberian Peninsula (see <xref ref-type="bibr" rid="B38">Novo et al. 2011</xref> for details). This latter clade from the NE Iberian Peninsula splits into two groups, the first clade including <italic><tp:taxon-name>Hormogaster gallica</tp:taxon-name></italic> Rota, 1994 from Banyuls-sur-Mer (S of France), <italic><tp:taxon-name>Hormogaster catalaunensis</tp:taxon-name></italic> Qiu &amp; Bouché, 1998 from El Brull (Barcelona, Spain) and <italic><tp:taxon-name>Hormogaster pretiosa nigra</tp:taxon-name></italic> Bouché, 1970 from Quillan (S of France). Its sister clade includes other <italic><tp:taxon-name>Hormogaster</tp:taxon-name></italic> species from the NE Iberian Peninsula, including <italic><tp:taxon-name>Hormogaster riojana</tp:taxon-name></italic> Qiu &amp; Bouché, 1998 and related species (<xref ref-type="fig" rid="F2">Figure 2</xref>).</p><p>Uncorrected pairwise distances for 16S-tRNA and COI are shown in <xref ref-type="table" rid="T3">Table 3</xref> for the sister species <italic><tp:taxon-name>Hormogaster abbatissae</tp:taxon-name></italic> sp. n. and <italic><tp:taxon-name>Hormogaster sylvestris</tp:taxon-name></italic> and the morphologically-close <italic><tp:taxon-name>Hormogaster riojana</tp:taxon-name></italic> as well as its sister species <italic><tp:taxon-name>Hormogaster ireguana</tp:taxon-name></italic> Qiu &amp; Bouché, 1998. <italic><tp:taxon-name>Hormogaster elisae</tp:taxon-name></italic> is included as a distant relative, even though it belongs to a possible new genus (see <xref ref-type="bibr" rid="B38">Novo et al. 2011</xref>).</p><p>The networks recovered by Splitstree4 for the COI and 16S genes including morphological and molecular closest species are shown in <xref ref-type="fig" rid="F2">Figure 2</xref>.</p><p>GMYC analyses performed by <xref ref-type="bibr" rid="B39">Novo et al. (2012)</xref> identified <italic><tp:taxon-name>Hormogaster abbatissae</tp:taxon-name></italic>, <italic><tp:taxon-name>Hormogaster riojana</tp:taxon-name></italic> and <italic><tp:taxon-name>Hormogaster sylvestris</tp:taxon-name></italic> as different species.</p></tp:treatment-sec><tp:treatment-sec sec-type="Ecological characters"><title>Ecological characters. </title><p>Soil characteristics in the localities where <italic><tp:taxon-name>Hormogaster abbatissae</tp:taxon-name></italic> sp. n., <italic><tp:taxon-name>Hormogaster riojana</tp:taxon-name></italic> and <italic><tp:taxon-name>Hormogaster sylvestris</tp:taxon-name></italic> occur are shown in <xref ref-type="table" rid="T4">Table 4</xref>. Differences in soil textur<!--PageBreak-->e were detected: <italic><tp:taxon-name>Hormogaster sylvestris</tp:taxon-name></italic> and <italic><tp:taxon-name>Hormogaster riojana</tp:taxon-name></italic> inhabit Silt-loamy soils, whereas <italic><tp:taxon-name>Hormogaster abbatissae</tp:taxon-name></italic> sp. n. inhabits Clay-loamy soils. <italic><tp:taxon-name>Hormogaster abbatissae</tp:taxon-name></italic> sp. n. inhabits soils with a higher content in organic matter. Comparisons with the remaining species of the family were provided by <xref ref-type="bibr" rid="B39">Novo et al. (2012)</xref>.</p><fig id="F2" position="float" orientation="portrait"><label>Figure 2.</label><caption><p>Top, part of the parsimony tree recovered by <xref ref-type="bibr" rid="B38">Novo et al. (2011)</xref>, showing the clade where <italic><tp:taxon-name>Hormogaster abbatissae</tp:taxon-name></italic> was placed (in that work it is named <italic>sp n</italic>.). Bottom, network representation for 16S-tRNA and COI recovered by SplitsTree4 of the closest species (surrounded by a black square in the tree above) and <italic><tp:taxon-name>Hormogaster elisae</tp:taxon-name></italic> and <italic><tp:taxon-name>Aporrectodea trapezoides</tp:taxon-name></italic> as distant references.The number of specimens used is indicated in parenthesis.</p></caption><graphic xmlns:xlink="http://www.w3.org/1999/xlink" xlink:href="ZooKeys-242-001-g002.jpg" position="float" orientation="portrait" xlink:type="simple"/></fig><table-wrap position="float" orientation="portrait" id="T3"><label>Table 3.</label><caption><p>Mean values of uncorrected pairwise differences in percentage obtained for 16S-tRNA (above the diagonal) and COI (below the diagonal, in bold) genes. Values of intraspecific differences are shown in the diagonal for the species that include more than one sequence type.</p></caption><table><tbody><tr><th rowspan="1" colspan="1"/><th rowspan="1" colspan="1"><italic>H. abbatissae</italic></th><th rowspan="1" colspan="1"><italic><tp:taxon-name>Hormogaster sylvestris</tp:taxon-name></italic></th><th rowspan="1" colspan="1"><italic><tp:taxon-name>Hormogaster riojana</tp:taxon-name></italic></th><th rowspan="1" colspan="1"><italic><tp:taxon-name>Hormogaster ireguana</tp:taxon-name></italic></th><th rowspan="1" colspan="1"><italic><tp:taxon-name>Hormogaster elisae</tp:taxon-name></italic></th></tr><tr><td rowspan="1" colspan="1"><bold><italic>H. abbatissae</italic></bold></td><td rowspan="1" colspan="1"><bold>0.10/</bold>0.05</td><td rowspan="1" colspan="1">4.01</td><td rowspan="1" colspan="1">11.92</td><td rowspan="1" colspan="1">12.86</td><td rowspan="1" colspan="1">17.88</td></tr><tr><td rowspan="1" colspan="1"><italic><tp:taxon-name>Hormogaster sylvestris</tp:taxon-name></italic></td><td rowspan="1" colspan="1"><bold>11.71</bold></td><td rowspan="1" colspan="1"><bold>0.46/</bold>0.25</td><td rowspan="1" colspan="1">11.89</td><td rowspan="1" colspan="1">12.76</td><td rowspan="1" colspan="1">16.29</td></tr><tr><td rowspan="1" colspan="1"><italic><tp:taxon-name>Hormogaster riojana</tp:taxon-name></italic></td><td rowspan="1" colspan="1"><bold>17.80</bold></td><td rowspan="1" colspan="1"><bold>17.36</bold></td><td rowspan="1" colspan="1"><bold>0/</bold>0.09</td><td rowspan="1" colspan="1">4.32</td><td rowspan="1" colspan="1">17.18</td></tr><tr><td rowspan="1" colspan="1"><italic><tp:taxon-name>Hormogaster ireguana</tp:taxon-name></italic></td><td rowspan="1" colspan="1"><bold>16.11</bold></td><td rowspan="1" colspan="1"><bold>18.58</bold></td><td rowspan="1" colspan="1"><bold>9.53</bold></td><td rowspan="1" colspan="1"><bold>0.33/</bold>0.03</td><td rowspan="1" colspan="1">17.72</td></tr><tr><td rowspan="1" colspan="1"><italic><tp:taxon-name>Hormogaster elisae</tp:taxon-name></italic></td><td rowspan="1" colspan="1"><bold>18.42</bold></td><td rowspan="1" colspan="1"><bold>19.68</bold></td><td rowspan="1" colspan="1"><bold>18.52</bold></td><td rowspan="1" colspan="1"><bold>19.48</bold></td><td rowspan="1" colspan="1"><bold>-</bold></td></tr></tbody></table></table-wrap><table-wrap position="float" orientation="portrait" id="T4"><label>Table 4.</label><caption><p>Soil characteristics in the sampling localities of <italic><tp:taxon-name>Hormogaster sylvestris</tp:taxon-name></italic> (Montmajor MAJ), <italic><tp:taxon-name>Hormogaster abbatissae</tp:taxon-name></italic> sp. n. (San Joan de les Abadesses, SAN) and <italic><tp:taxon-name>Hormogaster riojana</tp:taxon-name></italic> (Alesanco, ALE). CSand: coarse sand, FSand: fine sand, TSand: total sand, CSilt: coarse silt, FSilt: fine silt, Tsilt: total silt, Tex: textural class, SL: Silt loam, CL: Clay loam, C: percentage of carbon, N: percentage of nitrogen, C/N carbon/nitrogen relationship.</p></caption><table><tbody><tr><th rowspan="1" colspan="1"/><th rowspan="1" colspan="1"><bold>CSand</bold></th><th rowspan="1" colspan="1"><bold>FSand</bold></th><th rowspan="1" colspan="1"><bold>TSand</bold></th><th rowspan="1" colspan="1"><bold>CSilt</bold></th><th rowspan="1" colspan="1"><bold>FSilt</bold></th><th rowspan="1" colspan="1"><bold>TSilt</bold></th><th rowspan="1" colspan="1"><bold>Clay</bold></th><th rowspan="1" colspan="1"><bold>Tex</bold></th><th rowspan="1" colspan="1"><bold>C</bold></th><th rowspan="1" colspan="1"><bold>N</bold></th><th rowspan="1" colspan="1"><bold>C/N</bold></th><th rowspan="1" colspan="1"><bold>pH</bold></th></tr><tr><td rowspan="1" colspan="1"><bold>MAJ</bold></td><td rowspan="1" colspan="1">11.71</td><td rowspan="1" colspan="1">6.50</td><td rowspan="1" colspan="1">18.22</td><td rowspan="1" colspan="1">6.88</td><td rowspan="1" colspan="1">69.02</td><td rowspan="1" colspan="1">75.90</td><td rowspan="1" colspan="1">5.88</td><td rowspan="1" colspan="1">SL</td><td rowspan="1" colspan="1">2.98</td><td rowspan="1" colspan="1">0.83</td><td rowspan="1" colspan="1">3.6</td><td rowspan="1" colspan="1">7.39</td></tr><tr><td rowspan="1" colspan="1"><bold>SAN</bold></td><td rowspan="1" colspan="1">13.57</td><td rowspan="1" colspan="1">9.62</td><td rowspan="1" colspan="1">23.18</td><td rowspan="1" colspan="1">6.27</td><td rowspan="1" colspan="1">32.37</td><td rowspan="1" colspan="1">38.64</td><td rowspan="1" colspan="1">38.18</td><td rowspan="1" colspan="1">CL</td><td rowspan="1" colspan="1">4.48</td><td rowspan="1" colspan="1">1.32</td><td rowspan="1" colspan="1">3.4</td><td rowspan="1" colspan="1">7.09</td></tr><tr><td rowspan="1" colspan="1"><bold>ALE</bold></td><td rowspan="1" colspan="1">9.24</td><td rowspan="1" colspan="1">25.12</td><td rowspan="1" colspan="1">34.36</td><td rowspan="1" colspan="1">55.38</td><td rowspan="1" colspan="1">1.86</td><td rowspan="1" colspan="1">57.24</td><td rowspan="1" colspan="1">8.40</td><td rowspan="1" colspan="1">SL</td><td rowspan="1" colspan="1">1.63</td><td rowspan="1" colspan="1">0.30</td><td rowspan="1" colspan="1">5.33</td><td rowspan="1" colspan="1">7.33</td></tr></tbody></table></table-wrap></tp:treatment-sec><ref-list><ref id="B38"><mixed-citation xmlns:xlink="http://www.w3.org/1999/xlink" xlink:type="simple"><person-group><name name-style="western"><surname>Novo</surname><given-names>M</given-names></name><name name-style="western"><surname>Almodóvar</surname><given-names>A</given-names></name><name name-style="western"><surname>Fernández</surname><given-names>R</given-names></name><name name-style="western"><surname>Giribet</surname><given-names>G</given-names></name><name name-style="western"><surname>Díaz Cosín</surname><given-names>DJ</given-names></name></person-group> (<year>2011</year>)<article-title> Understanding the biogeography of a group of earthworms in the Mediterranean basin—the phylogenetic puzzle of Hormogastridae (Clitellata: Oligochaeta).</article-title><source>Molecular Phylogenetics and Evolution</source><volume>61</volume>: <fpage>125</fpage>-<lpage>135</lpage>. doi: <ext-link ext-link-type="uri" xlink:href="http://dx.doi.org/10.1016/j.ympev.2011.05.018" xlink:type="simple">10.1016/j.ympev.2011.05.018</ext-link></mixed-citation></ref><ref id="B39"><mixed-citation xmlns:xlink="http://www.w3.org/1999/xlink" xlink:type="simple"><person-group><name name-style="western"><surname>Novo</surname><given-names>M</given-names></name><name name-style="western"><surname>Almodóvar</surname><given-names>A</given-names></name><name name-style="western"><surname>Fernández</surname><given-names>R</given-names></name><name name-style="western"><surname>Trigo</surname><given-names>D</given-names></name><name name-style="western"><surname>Díaz Cosín</surname><given-names>DJ</given-names></name><name name-style="western"><surname>Giribet</surname><given-names>G</given-names></name></person-group> (<year>2012</year>)<article-title> Appearances can be deceptive: different diversification patterns within a group of Mediterranean earthworms (Oligochaeta, Hormogastridae).</article-title><source>Molecular Ecology </source><volume>21</volume>: <fpage>3776</fpage>-<lpage>3793</lpage>. doi: <ext-link ext-link-type="uri" xlink:href="http://dx.doi.org/10.1111/j.1365-294X.2012.05648.x" xlink:type="simple">10.1111/j.1365-294X.2012.05648.x</ext-link></mixed-citation></ref></ref-list></tp:taxon-treatment>
